# Supplementary material for: Differential cognitive and clinical improvements in Schizophrenia and bipolar disorder following hospitalization: A comparative analysis based on the Clock Drawing Test
Source: PLoS One. 2025 Jul 8;20(7):e0325537. doi: 10.1371/journal.pone.0325537 (PMC12237019; doi:10.1371/journal.pone.0325537)
Supplement: S1 Dataset — (XLSX) [file pone.0325537.s001.xlsx]

## Sheet: Sheet1
No	Type.Patients	PANSS.initial.Positive	PANSS.initial.Negative	CGI.Initial	Clock.initial.score	PANSS.final.Positive	PANSS.final.Negative	CGI.final.1	CGI.final.2	Clock.final.score	delta.PANSS.Positive	delta.PANSS.Negative	delta.CGI.1	delta.CGI.2	delta.Clock.score	Drug	biologic intervention	number of medication	ECT
1	Schizo.	34	13	6	4	9	12	3	1	4	25	1	3	5	0	ECT ; olanzapin	ECT,antipsychotic medication	1	1
2	Schizo.	30	17	6	10	10	16	3	1	10	20	1	3	5	0	EcT ; olanzapin	ECT,antipsychotic medication	1	1
3	Schizo.	35	32	6	10	7	14	2	1	10	28	18	4	5	0	ECT; aripirazole	ECT,antipsychotic medication	1	1
4	Schizo.	20	31	5	4	10	22	2	1	10	10	9	3	4	6	aripiperazol	antipsychotic medication	1	0
5	Schizo.	37	33	6	4	16	13	3	2	4	21	20	3	4	0	ECT ; olanzapin ; fluentixol	ECT,antipsychotic medication	2	1
6	Schizo.	40	25	6	4	11	11	3	2	5	29	14	3	4	1	Risperidone	antipsychotic medication	1	0
7	Schizo.	38	39	6	9	15	17	3	2	10	23	22	3	4	1	Risperidone	antipsychotic medication	1	0
8	Schizo.	41	26	6	4	16	18	3	2	5	25	8	3	4	1	Na-Valroate ; Risperidone	antipsychotic medication , mood stabilizer	2	0
9	Schizo.	31	16	5	3	13	9	2	1	9	18	7	3	4	6	Risperidone ; carbamazepin	antipsychotic medication , mood stabilizer	2	0
10	Schizo.	32	14	6	5	15	11	3	1	10	17	3	3	5	5	Risperidone	antipsychotic medication	1	0
11	Schizo.	30	9	5	10	13	7	2	1	10	17	2	3	4	0	ECT ; olanzapins	ECT,antipsychotic medication	1	1
12	Schizo.	32	15	6	4	14	11	3	3	5	18	4	3	3	1	Risperidone	antipsychotic medication	2	0
13	Schizo.	44	40	7	8	16	16	2	1	10	28	24	5	6	2	ECT ; Na-valroate ; Risperidone	antipsychotic medication , mood stabilizer,ECT	2	1
14	Schizo.	37	31	6	7	16	13	2	1	9	21	18	4	5	2	Riseridone ; Na-valroate	antipsychotic medication , mood stabilizer	2	0
15	Schizo.	36	24	6	4	15	11	2	1	9	21	13	4	5	5	Quetiaine ; Aripiprazole	antipsychotic medication	2	0
16	Schizo.	39	43	7	3	15	19	3	2	7	24	24	4	5	4	ECT ; Risperidone	ECT,antipsychotic medication	1	1
17	Schizo.	43	29	7	10	17	15	3	1	10	26	14	4	6	0	ECT ; Risperidone	ECT,antipsychotic medication	1	1
18	Schizo.	40	23	6	2	23	10	3	2	5	17	13	3	4	3	ECT ; Risperidone	ECT,antipsychotic medication	1	1
19	Schizo.	37	26	6	10	18	11	3	2	10	19	15	3	4	0	Clozaine ; Risperidone	antipsychotic medication	2	0
20	Schizo.	47	20	6	10	17	9	2	1	10	30	11	4	5	0	Risperidone	antipsychotic medication	1	0
21	Schizo.	36	24	6	10	13	8	2	1	10	23	16	4	5	0	Quetiapine ; litium	antipsychotic medication , mood stabilizer	2	0
22	Schizo.	28	30	6	10	14	12	2	1	10	14	18	4	5	0	Risperidone ; Quetiapine ; Haloeridol	antipsychotic medication	3	0
23	Schizo.	45	34	6	4	13	11	2	1	7	32	23	4	5	3	Riseridone ; Quetiapine	antipsychotic medication	2	0
24	Schizo.	42	27	6	9	16	10	6	1	9	26	17	0	5	0	Risperidone	antipsychotic medication	1	0
25	Schizo.	40	39	6	5	21	33	4	3	5	19	6	2	3	0	Risperidone ; Aripiprazole ; Litium	antipsychotic medication , mood stabilizer	3	0
26	Schizo.	28	34	6	10	10	18	3	2	10	18	16	3	4	0	Quetiapin ; Haloperidol	antipsychotic medication	2	0
27	Schizo.	42	34	6	5	18	19	3	2	8	24	15	3	4	3	Risperidone	antipsychotic medication	1	0
28	Schizo.	30	33	6	3	13	13	3	2	4	17	20	3	4	1	Risperidone ; Halopridol	antipsychotic medication	2	0
29	Schizo.	26	46	6	5	14	20	3	2	5	12	26	3	4	0	Perphenazine ; Chlorpromazine	antipsychotic medication	2	0
30	Schizo.	43	20	6	4	21	16	3	2	4	22	4	3	4	0	Risperidone ; Na-valproate	antipsychotic medication , mood stabilizer	2	0
31	Schizo.	23	38	4	5	16	23	3	2	7	7	15	1	2	2	clozapine	antipsychotic medication	1	0
32	Schizo.	43	19	6	4	30	16	4	3	4	13	3	2	3	0	Risperidone	antipsychotic medication	1	0
33	Schizo.	44	21	6	9	11	8	3	2	10	33	13	3	4	1	Risperidone	antipsychotic medication	1	0
34	Schizo.	34	13	6	4	19	8	3	2	5	15	5	3	4	1	Risperidone ; Olanzapine	antipsychotic medication	2	0
35	Schizo.	39	25	6	6	17	14	3	2	6	22	11	3	4	0	Carbamezepine ; Risperidone	antipsychotic medication,mood stabilizer	2	0
36	Schizo.	41	22	6	4	16	15	3	2	4	25	7	3	4	0	Na-Valproate ; Haloperidol	antipsychotic medication , mood stabilizer	2	0
37	Schizo.	27	29	6	10	11	13	2	1	10	16	16	4	5	0	Risperidone	antipsychotic medication	1	0
38	Schizo.	31	8	6	10	14	7	2	1	10	17	1	4	5	0	ECT ; Risperidone	antipsychotic medication,ECT	1	1
39	Schizo.	38	15	6	4	14	9	3	2	8	24	6	3	4	4	Quetiapine ; Risperidone	antipsychotic medication	2	0
40	Schizo.	35	30	6	10	21	20	4	3	10	14	10	2	3	0	Risperidone	antipsychotic medication	1	0
41	Schizo.	36	34	6	5	15	15	3	2	5	21	19	3	4	0	Risperidone	antipsychotic medication	1	0
42	Schizo.	28	33	6	9	15	17	3	2	9	13	16	3	4	0	Risperidone	antipsychotic medication	1	0
43	B1D + PF	29	30	6	5	7	7	2	1	5	22	23	4	5	0	Na-Valproate ; Aripiprazole	antipsychotic medication , mood stabilizer	2	0
44	B1D + PF	10	28	6	3	7	7	3	1	5	3	21	3	5	2	Na-Valproate ; sertralin	antidepressant,mood stabilizer	2	0
45	B1D + PF	31	20	6	10	8	6	2	1	10	23	14	4	5	0	Olanzapine	antipsychotic medication	1	0
46	B1D + PF	31	16	6	10	9	9	2	1	10	22	7	4	5	0	Risperidone ; Quetiapine ; Litium	antipsychotic medication , mood stabilizer	3	0
47	B1D + PF	29	25	7	10	16	16	3	2	10	13	9	4	5	0	NaValproate ; Olanzapine ; Haloperidol	antipsychotic medication , mood stabilizer	3	0
48	B1D + PF	27	16	5	5	10	11	3	2	10	17	5	2	3	5	Risperidone ; Na-valproate	antipsychotic medication , mood stabilizer	2	0
49	B1D + PF	38	16	6	4	10	11	2	1	4	28	5	4	5	0	ECT ; Navalproate ; Quetiapine	antipsychotic medication , mood stabilizer	2	0
50	B1D + PF	45	9	6	3	14	8	2	1	10	31	1	4	5	7	ECT ; Carbamazepine ; Risperidone	antipsychotic medication , mood stabilizer,ECT	2	1
51	B1D + PF	33	18	6	2	15	9	2	1	9	18	9	4	5	7	Carbamazepine	mood stabilizer	1	0
52	B1D + PF	35	20	6	4	13	11	2	1	10	22	9	4	5	6	Na-Valproate ; Risperidone; ECT	antipsychotic medication , mood stabilizer,ECT	2	1
53	B1D + PF	39	26	6	8	13	9	3	2	10	26	17	3	4	2	Na-Valproate ; Quetiapin	antipsychotic medication , mood stabilizer	2	0
54	B1D + PF	41	18	6	10	14	8	2	1	10	27	10	4	5	0	Risperidone ; Na-valproate	antipsychotic medication , mood stabilizer	2	0
55	B1D + PF	37	34	5	10	16	14	3	3	10	21	20	2	2	0	Olanzapine	antipsychotic medication	1	0
56	B1D + PF	41	19	6	10	16	9	2	1	10	25	10	4	5	0	Risperidone ; Na-valproate	antipsychotic medication , mood stabilizer	2	0
57	B1D + PF	45	14	6	4	16	8	2	1	10	29	6	4	5	6	Risperidone ; Na-valproate ; Litium	antipsychotic medication , mood stabilizer	3	0
58	B1D + PF	40	15	6	10	14	8	2	1	10	26	7	4	5	0	ECT ; Na-valroate ; Risperidone	antipsychotic medication , mood stabilizer,ECT	2	1
59	B1D + PF	40	23	6	1	16	17	3	2	4	24	6	3	4	3	Na-Valproate ; Haloperidol	antipsychotic medication , mood stabilizer	2	0
60	B1D + PF	42	16	6	2	30	14	4	3	4	12	2	2	3	2	ECT; Na-Valproate ; Olanzapine ; Haloperidol	antipsychotic medication , mood stabilizer,ECT	3	1
61	B1D + PF	39	30	6	3	17	17	3	2	8	22	13	3	4	5	Risperidone ; Quetiapine	antipsychotic medication	2	0
62	B1D + PF	42	19	6	10	20	12	2	1	10	22	7	4	5	0	Quetiapine ; Haloperidol	antipsychotic medication	2	0
63	B1D + PF	44	12	6	5	14	8	2	1	10	30	4	4	5	5	Risperidone ; Na-Valproate ; Quetiapine	antipsychotic medication , mood stabilizer	3	0
64	B1D + PF	38	29	6	9	12	9	2	1	10	26	20	4	5	1	Na-Valproate ; Perphenazine	antipsychotic medication , mood stabilizer	2	0
65	B1D + PF	32	25	6	4	12	10	3	2	8	20	15	3	4	4	Carbamazepine ; Quetiapine ; Perphenazine	antipsychotic medication , mood stabilizer	3	0
66	B1D + PF	42	21	6	3	13	8	2	1	10	29	13	4	5	7	Li ; Navalproate ; perphenazine ; Flupentixol	antipsychotic medication , mood stabilizer	4	0
67	B1D + PF	41	31	6	8	21	30	4	3	9	20	1	2	3	1	Clozapine ; Na-Valproate ; Fluentixol	antipsychotic medication , mood stabilizer	3	0
68	B1D + PF	37	36	6	3	16	20	3	2	7	21	16	3	4	4	Fluentixol ; Na-Valproate ; Haloeridol	antipsychotic medication , mood stabilizer	3	0
69	B1D + PF	42	30	6	5	17	31	4	3	5	25	-1	2	3	0	Na-Valproate ' Risperidone	antipsychotic medication , mood stabilizer	2	0
70	B1D + PF	40	21	6	4	17	8	2	1	10	23	13	4	5	6	Risperidone ; Na-Valroate ; Fluentixol	antipsychotic medication , mood stabilizer	3	0
71	B1D + PF	38	16	6	10	14	8	2	1	10	24	8	4	5	0	Na-Valroate ; Riseridone ; Haloeridol	antipsychotic medication , mood stabilizer	3	0
72	B1D + PF	42	20	6	9	12	13	2	1	10	30	7	4	5	1	Risperidone ; Na-Vaplroate ;	antipsychotic medication , mood stabilizer	2	0
73	B1D + PF	41	21	6	4	18	20	3	2	4	23	1	3	4	0	clozapine ; na-Valproate	antipsychotic medication , mood stabilizer	2	0
74	B1D + PF	40	23	6	5	10	15	2	1	9	30	8	4	5	4	Na-Valproate ; Risperidone ; Litium ; Quetiapine	antipsychotic medication , mood stabilizer	4	0
75	B1D + PF	46	21	6	4	15	8	2	1	10	31	13	4	5	6	Na-Valproate ; Olanzapine	antipsychotic medication , mood stabilizer	2	0
76	B1D + PF	44	11	6	10	15	8	2	1	10	29	3	4	5	0	Litium ; trifluoperazine	antipsychotic medication , mood stabilizer	2	0
77	B1D + PF	38	26	6	4	9	20	3	2	9	29	6	3	4	5	Risperidone ; Na-Valproate ; Thiothixene	antipsychotic medication , mood stabilizer	3	0
78	B1D + PF	44	17	6	4	13	11	2	1	9	31	6	4	5	5	Na-Valproate ; olanzapine	antipsychotic medication , mood stabilizer	2	0
79	B1D + PF	30	19	6	10	13	8	2	1	10	17	11	4	5	0	NaValproate ; Quetiapine ; Haliperidol	antipsychotic medication , mood stabilizer	3	0
80	B1D + PF	34	17	5	10	13	8	2	1	10	21	9	3	4	0	Na-Valproate ; Risperidone	antipsychotic medication , mood stabilizer	2	0
81	B1D + PF	38	15	6	5	15	11	2	1	10	23	4	4	5	5	Risperidone ; Na-Valproate	antipsychotic medication , mood stabilizer	2	0
82	B1D + PF	30	11	6	2	12	9	2	1	8	18	2	4	5	6	Litium ; Quetiapine	antipsychotic medication , mood stabilizer	2	0
83	B1D + PF	43	26	6	10	16	10	2	1	10	27	16	4	5	0	Risperidone ; Na-Valproate	antipsychotic medication , mood stabilizer	2	0
84	B1D + PF	35	21	6	4	17	15	3	2	4	18	6	3	4	0	ECT ; Risperidone ; Quetiapine ; Haloperidol	antipsychotic medication , mood stabilizer,ECT	3	1
		35.7619	26.5238	5.95238	6.42857	15.1905	14.0476	2.83333	1.66667	7.66667	20.5714	12.4762	3.11905	4.28571	1.2381
		37.4524	20.9762	5.95238	6.09524	14.1667	11.881	2.42857	1.42857	8.59524	23.2857	9.09524	3.52381	4.52381	2.5
		6.38523	27.1905	0.491507	2.82103	4.12156	5.12265	0.762431	0.650203	2.43618	5.91873	13.4762	0.86115	0.805036	1.81873
		6.63767	20.575	0.308607	3.11417	4.06602	5.66204	0.630248	0.667827	2.19822	5.79439	8.45	0.706696	0.772645	2.64345
